# Supplementary material for: DNA-Dependent Protein Kinase Inhibitor Peposertib Potentiates the Cytotoxicity of Topoisomerase II Inhibitors in Synovial Sarcoma Models
Source: Cancers (Basel). 2023 Dec 30;16(1):189. doi: 10.3390/cancers16010189 (PMC10778103; doi:10.3390/cancers16010189)
Supplement: Supplementary file 1 [file cancers-16-00189-s001.zip]

Archive with 4 entries (4 files):
- cancers-2768717-Supplementary Figures.pdf
- Figuere S5 Original, uncropped Western blot membrane.pdf
- Supplementary Table S1.xlsx
- Supplementary Table S2.xlsx
