# Supplementary material for: DNA-Dependent Protein Kinase Inhibitor Peposertib Potentiates the Cytotoxicity of Topoisomerase II Inhibitors in Synovial Sarcoma Models
Source: Cancers (Basel). 2023 Dec 30;16(1):189. doi: 10.3390/cancers16010189 (PMC10778103; doi:10.3390/cancers16010189)
Supplement: Supplementary file 1 [file cancers-16-00189-s001.zip › Supplementary Table S2.xlsx]

## Sheet: Tabelle1
Antibodies	Usage (dilution)	Source	Identifier
p-gH2Ax (S139)	WB (1:2000)	Sigma Millipore	05-636
pChk2 (T68)	WB (1:1000)	Cell Signaling Technology	2197
p21	WB (1:1000)	Cell Signaling Technology	2947
p53	WB (1:500)	Santa Cruz	sc-126
p-p53(Ser15)	WB (1:1000)	Cell Signaling Technology	9284
SS18-SSX (E9X9V) XP®	WB (1:1000)	Cell Signaling Technology	72365
Kap1	WB (1:1000)	Cell Signaling Technology	4124
pKap1 (S824)	WB (1:1000)	Abcam	ab133440
Vinculin	WB (1:5000)	Sigma	V9131
ß-Actin	WB (1:5000)	Sigma	A2228
Goat anti-Mouse IgG (H+L) Secondary Antibody, HRP	WB (1:5000)	Invitrogen	31430
Goat anti-Rabbit IgG (H+L) Secondary Antibody, HRP	WB (1:5000)	Invitrogen	31460
